# Supplementary material for: The Dual Role of Amyloid Beta-Peptide in Oxidative Stress and Inflammation: Unveiling Their Connections in Alzheimer’s Disease Etiopathology
Source: Antioxidants (Basel). 2024 Oct 8;13(10):1208. doi: 10.3390/antiox13101208 (PMC11505517; doi:10.3390/antiox13101208)
Supplement: Supplementary file 1 [file antioxidants-13-01208-s001.zip]

Archive with 1 entries (1 files):
- antioxidants-3172111-supplementary.pdf
